# Supplementary material for: Clinical Evidence of Bee Venom Acupuncture for Ankle Pain: A Review of Clinical Research
Source: Toxins (Basel). 2025 May 21;17(5):257. doi: 10.3390/toxins17050257 (PMC12115534; doi:10.3390/toxins17050257)
Supplement: Supplementary file 1 [file toxins-17-00257-s001.zip]

Archive with 2 entries (2 files):
- Supplementary file S1. List of existing literature on bee venom acupuncture.pdf
- Supplementary file S2. Characteristics of the bee venom used in the included clinical studies.pdf
